# Supplementary material for: Trends and treatment outcomes of drug resistant tuberculosis in Limpopo Province, South Africa (2011–2019): A Retrospective Study
Source: PLoS One. 2025 Nov 18;20(11):e0335600. doi: 10.1371/journal.pone.0335600 (PMC12626305; doi:10.1371/journal.pone.0335600)
Supplement: S1 File — (ZIP) [file pone.0335600.s001.zip]

Archive with 9 entries (9 files):
- 2011.xlsx
- 2012.xlsx
- 2013.xlsx
- 2014.xlsx
- 2015.xlsx
- 2016.xlsx
- 2017.xlsx
- 2018.xlsx
- 2019.xlsx
