# Supplementary material for: Trends and treatment outcomes of drug resistant tuberculosis in Limpopo Province, South Africa (2011–2019): A Retrospective Study
Source: PLoS One. 2025 Nov 18;20(11):e0335600. doi: 10.1371/journal.pone.0335600 (PMC12626305; doi:10.1371/journal.pone.0335600)
Supplement: S1 File — (ZIP) [file pone.0335600.s001.zip › 2014.xlsx]

## Sheet: Sheet1
On BDQ	On short regimen	Registration Year	Type of Drug-Resistant TB	Pulmonary or Extra Pulmonary TB	Final Treatment Outcome	HIV Status
No	No	2014	MDR Lab Confirmed	Pulmonary (PTB)	Treatment Completed (TC)	Negative
No	No	2014	MDR Lab Confirmed	Pulmonary (PTB)	Cured (C)	Positive
No	No	2014	MDR Lab Confirmed	Pulmonary (PTB)	Loss to Follow-Up	Positive
No	No	2014	MDR Lab Confirmed	Pulmonary (PTB)	Cured (C)	Negative
No	No	2014	MDR Lab Confirmed	Pulmonary (PTB)	Loss to Follow-Up	Positive
No	No	2014	MDR Lab Confirmed	Pulmonary (PTB)	Treatment Failure (TF)	Positive
No	No	2014	MDR Lab Confirmed	Pulmonary (PTB)	Cured (C)	Negative
No	No	2014	MDR Lab Confirmed	Pulmonary (PTB)	Treatment Failure (TF)	Negative
No	No	2014	MDR Lab Confirmed	Pulmonary (PTB)	Loss to Follow-Up	Positive
No	No	2014	MDR Lab Confirmed	Pulmonary (PTB)	Cured (C)	Positive
No	No	2014	MDR Lab Confirmed	Pulmonary (PTB)	Cured (C)	Positive
No	No	2014	MDR Lab Confirmed	Pulmonary (PTB)	Cured (C)	Positive
No	No	2014	MDR Lab Confirmed	Pulmonary (PTB)	Loss to Follow-Up	Positive
No	No	2014	MDR Lab Confirmed	Pulmonary (PTB)	Loss to Follow-Up	Positive
No	No	2014	MDR Lab Confirmed	Pulmonary (PTB)	Cured (C)	Unknown
No	No	2014	MDR Lab Confirmed	Pulmonary (PTB)	Cured (C)	Positive
No	No	2014	MDR Lab Confirmed	Pulmonary (PTB)	Cured (C)	Positive
No	No	2014	MDR Lab Confirmed	Pulmonary (PTB)	Died (D)
No	No	2014	MDR Lab Confirmed	Pulmonary (PTB)	Treatment Failure (TF)	Positive
No	No	2014	MDR Lab Confirmed	Pulmonary (PTB)	Treatment Failure (TF)
No	No	2014	MDR Lab Confirmed	Pulmonary (PTB)	Cured (C)	Negative
No	No	2014	MDR Lab Confirmed	Pulmonary (PTB)	Died (D)	Positive
No	No	2014	MDR Lab Confirmed	Pulmonary (PTB)	Cured (C)	Positive
No	No	2014	MDR Lab Confirmed	Pulmonary (PTB)	Cured (C)	Negative
No	No	2014	MDR Lab Confirmed	Pulmonary (PTB)	Cured (C)	Negative
No	No	2014	MDR Lab Confirmed	Pulmonary (PTB)	Loss to Follow-Up	Positive
No	No	2014	MDR Lab Confirmed	Pulmonary (PTB)	Died (D)	Positive
No	No	2014	MDR Lab Confirmed	Pulmonary (PTB)	Cured (C)	Negative
No	No	2014	MDR Lab Confirmed	Pulmonary (PTB)	Cured (C)	Positive
No	No	2014	MDR Lab Confirmed	Pulmonary (PTB)	Treatment Completed (TC)	Positive
No	No	2014	MDR Lab Confirmed	Pulmonary (PTB)	Cured (C)	Positive
No	No	2014	MDR Lab Confirmed	Pulmonary (PTB)	Cured (C)	Positive
No	No	2014	MDR Lab Confirmed	Pulmonary (PTB)	Loss to Follow-Up	Unknown
No	No	2014	MDR Lab Confirmed	Pulmonary (PTB)	Died (D)	Positive
No	No	2014	MDR Lab Confirmed	Pulmonary (PTB)	Loss to Follow-Up	Positive
No	No	2014	MDR Lab Confirmed	Pulmonary (PTB)	Cured (C)	Positive
No	No	2014	MDR Lab Confirmed	Pulmonary (PTB)	Cured (C)	Positive
No	No	2014	MDR Lab Confirmed	Pulmonary (PTB)	Cured (C)	Positive
No	No	2014	MDR Lab Confirmed	Pulmonary (PTB)	Cured (C)	Negative
No	No	2014	MDR Lab Confirmed	Pulmonary (PTB)	Cured (C)	Positive
No	No	2014	MDR Lab Confirmed	Pulmonary (PTB)	Cured (C)	Negative
No	No	2014	MDR Lab Confirmed	Pulmonary (PTB)	Cured (C)	Positive
No	No	2014	MDR Lab Confirmed	Pulmonary (PTB)	Cured (C)	Positive
No	No	2014	MDR Lab Confirmed	Pulmonary (PTB)	Cured (C)	Positive
No	No	2014	MDR Lab Confirmed	Pulmonary (PTB)	Died (D)	Positive
No	No	2014	MDR Lab Confirmed	Pulmonary (PTB)	Cured (C)	Positive
No	No	2014	MDR Lab Confirmed	Pulmonary (PTB)	Died (D)	Negative
No	No	2014	MDR Lab Confirmed	Pulmonary (PTB)	Loss to Follow-Up	Unknown
No	No	2014	MDR Lab Confirmed	Pulmonary (PTB)	Loss to Follow-Up	Negative
No	No	2014	MDR Lab Confirmed	Pulmonary (PTB)	Cured (C)	Positive
No	No	2014	MDR Lab Confirmed	Pulmonary (PTB)	Cured (C)	Positive
No	No	2014	MDR Lab Confirmed	Pulmonary (PTB)	Cured (C)	Positive
No	No	2014	MDR Lab Confirmed	Pulmonary (PTB)	Cured (C)	Positive
No	No	2014	MDR Lab Confirmed	Pulmonary (PTB)	Cured (C)	Negative
No	No	2014	MDR Lab Confirmed	Pulmonary (PTB)	Died (D)	Negative
No	No	2014	MDR Lab Confirmed	Pulmonary (PTB)	Cured (C)	Positive
No	No	2014	MDR Lab Confirmed	Pulmonary (PTB)	Cured (C)	Positive
No	No	2014	MDR Lab Confirmed	Pulmonary (PTB)	Died (D)	Positive
No	No	2014	MDR Lab Confirmed	Pulmonary (PTB)	Cured (C)	Negative
No	No	2014	MDR Lab Confirmed	Pulmonary (PTB)	Cured (C)	Positive
No	No	2014	MDR Lab Confirmed	Pulmonary (PTB)	Treatment Failure (TF)	Positive
No	No	2014	MDR Lab Confirmed	Pulmonary (PTB)	Treatment Completed (TC)	Positive
No	No	2014	MDR Lab Confirmed	Pulmonary (PTB)	Died (D)	Positive
No	No	2014	MDR Lab Confirmed	Pulmonary (PTB)	Cured (C)	Positive
No	No	2014	MDR Lab Confirmed	Pulmonary (PTB)	Cured (C)	Positive
No	No	2014	MDR Lab Confirmed	Pulmonary (PTB)	Treatment Completed (TC)	Positive
No	No	2014	MDR Lab Confirmed	Pulmonary (PTB)	Cured (C)	Positive
No	No	2014	MDR Lab Confirmed	Pulmonary (PTB)	Died (D)	Positive
No	No	2014	MDR Lab Confirmed	Pulmonary (PTB)	Cured (C)	Positive
No	No	2014	MDR Lab Confirmed	Pulmonary (PTB)	Died (D)	Negative
No	No	2014	MDR Lab Confirmed	Pulmonary (PTB)	Cured (C)
No	No	2014	MDR Lab Confirmed	Pulmonary (PTB)	Loss to Follow-Up	Positive
No	No	2014	MDR Lab Confirmed	Pulmonary (PTB)	Moved Out	Positive
No	No	2014	MDR Lab Confirmed	Pulmonary (PTB)	Treatment Completed (TC)	Negative
No	No	2014	MDR Lab Confirmed	Pulmonary (PTB)	Cured (C)	Positive
No	No	2014	MDR Lab Confirmed	Pulmonary (PTB)	Died (D)	Positive
No	No	2014	MDR Lab Confirmed	Pulmonary (PTB)	Treatment Failure (TF)	Positive
No	No	2014	MDR Lab Confirmed	Pulmonary (PTB)	Loss to Follow-Up	Positive
No	No	2014	MDR Lab Confirmed	Pulmonary (PTB)	Cured (C)	Positive
No	No	2014	MDR Lab Confirmed	Pulmonary (PTB)	Cured (C)	Positive
No	No	2014	MDR Lab Confirmed	Pulmonary (PTB)	Treatment Failure (TF)	Negative
No	No	2014	MDR Lab Confirmed	Pulmonary (PTB)	Loss to Follow-Up	Positive
No	No	2014	MDR Lab Confirmed	Pulmonary (PTB)	Loss to Follow-Up	Positive
No	No	2014	MDR Lab Confirmed	Pulmonary (PTB)	Cured (C)	Unknown
No	No	2014	MDR Lab Confirmed	Pulmonary (PTB)	Cured (C)	Negative
No	No	2014	MDR Lab Confirmed	Pulmonary (PTB)	Cured (C)	Positive
No	No	2014	MDR Lab Confirmed	Pulmonary (PTB)	Treatment Failure (TF)	Negative
No	No	2014	MDR Lab Confirmed	Pulmonary (PTB)	Cured (C)	Positive
No	No	2014	MDR Lab Confirmed	Pulmonary (PTB)	Cured (C)	Positive
No	No	2014	MDR Lab Confirmed	Pulmonary (PTB)	Cured (C)	Negative
No	No	2014	MDR Lab Confirmed	Pulmonary (PTB)	Died (D)	Positive
No	No	2014	MDR Lab Confirmed	Pulmonary (PTB)	Cured (C)	Negative
No	No	2014	MDR Lab Confirmed	Pulmonary (PTB)	Cured (C)	Positive
No	No	2014	MDR Lab Confirmed	Pulmonary (PTB)	Cured (C)	Positive
No	No	2014	MDR Lab Confirmed	Pulmonary (PTB)	Loss to Follow-Up	Negative
No	No	2014	MDR Lab Confirmed	Pulmonary (PTB)	Loss to Follow-Up	Positive
No	No	2014	MDR Lab Confirmed	Pulmonary (PTB)	Cured (C)	Positive
No	No	2014	MDR Lab Confirmed	Pulmonary (PTB)	Cured (C)	Positive
No	No	2014	MDR Lab Confirmed	Pulmonary (PTB)	Loss to Follow-Up	Negative
No	No	2014	MDR Lab Confirmed	Pulmonary (PTB)	Died (D)	Positive
No	No	2014	MDR Lab Confirmed	Pulmonary (PTB)	Died (D)	Positive
No	No	2014	MDR Lab Confirmed	Pulmonary (PTB)	Cured (C)	Negative
No	No	2014	MDR Lab Confirmed	Pulmonary (PTB)	Cured (C)	Positive
No	No	2014	MDR Lab Confirmed	Pulmonary (PTB)	Treatment Completed (TC)	Positive
No	No	2014	MDR Lab Confirmed	Pulmonary (PTB)	Died (D)	Positive
No	No	2014	MDR Lab Confirmed	Pulmonary (PTB)	Loss to Follow-Up	Negative
No	No	2014	MDR Lab Confirmed	Pulmonary (PTB)	Cured (C)	Positive
No	No	2014	MDR Lab Confirmed	Pulmonary (PTB)	Loss to Follow-Up	Negative
No	No	2014	MDR Lab Confirmed	Pulmonary (PTB)	Cured (C)	Unknown
No	No	2014	MDR Lab Confirmed	Pulmonary (PTB)	Cured (C)	Negative
No	No	2014	MDR Lab Confirmed	Pulmonary (PTB)	Cured (C)	Positive
No	No	2014	MDR Lab Confirmed	Pulmonary (PTB)	Treatment Completed (TC)	Positive
No	No	2014	MDR Lab Confirmed	Pulmonary (PTB)	Cured (C)	Positive
No	No	2014	MDR Lab Confirmed	Pulmonary (PTB)	Died (D)	Negative
No	No	2014	MDR Lab Confirmed	Pulmonary (PTB)	Died (D)	Positive
No	No	2014	MDR Lab Confirmed	Pulmonary (PTB)	Died (D)	Negative
No	No	2014	MDR Lab Confirmed	Pulmonary (PTB)	Died (D)	Positive
No	No	2014	MDR Lab Confirmed	Pulmonary (PTB)	Died (D)	Positive
No	No	2014	MDR Lab Confirmed	Pulmonary (PTB)	Cured (C)	Positive
No	No	2014	MDR Lab Confirmed	Pulmonary (PTB)	Cured (C)	Positive
No	No	2014	MDR Lab Confirmed	Pulmonary (PTB)	Treatment Completed (TC)	Positive
No	No	2014	MDR Lab Confirmed	Pulmonary (PTB)	Cured (C)	Positive
No	No	2014	MDR Lab Confirmed	Pulmonary (PTB)	Cured (C)	Positive
No	No	2014	MDR Lab Confirmed	Pulmonary (PTB)	Cured (C)	Positive
No	No	2014	MDR Lab Confirmed	Pulmonary (PTB)	Cured (C)	Positive
No	No	2014	MDR Lab Confirmed	Pulmonary (PTB)	Died (D)	Positive
Yes	No	2014	MDR Lab Confirmed	Pulmonary (PTB)	Treatment Failure (TF)	Negative
No	No	2014	MDR Lab Confirmed	Pulmonary (PTB)	Cured (C)	Positive
No	No	2014	MDR Lab Confirmed	Pulmonary (PTB)	Died (D)	Positive
No	No	2014	MDR Lab Confirmed	Pulmonary (PTB)	Loss to Follow-Up	Positive
No	No	2014	MDR Lab Confirmed	Pulmonary (PTB)	Loss to Follow-Up	Positive
No	No	2014	MDR Lab Confirmed	Pulmonary (PTB)	Cured (C)	Positive
No	No	2014	MDR Lab Confirmed	Pulmonary (PTB)	Loss to Follow-Up	Positive
No	No	2014	MDR Lab Confirmed	Pulmonary (PTB)	Loss to Follow-Up	Positive
No	No	2014	MDR Lab Confirmed	Pulmonary (PTB)	Loss to Follow-Up	Positive
No	No	2014	MDR Lab Confirmed	Pulmonary (PTB)	Treatment Failure (TF)	Positive
No	No	2014	MDR Lab Confirmed	Pulmonary (PTB)	Treatment Failure (TF)	Negative
No	No	2014	MDR Lab Confirmed	Pulmonary (PTB)	Cured (C)	Positive
No	No	2014	MDR Lab Confirmed	Pulmonary (PTB)	Cured (C)	Positive
No	No	2014	MDR Lab Confirmed	Pulmonary (PTB)	Loss to Follow-Up	Positive
No	No	2014	MDR Lab Confirmed	Pulmonary (PTB)	Loss to Follow-Up	Positive
No	No	2014	MDR Lab Confirmed	Pulmonary (PTB)	Treatment Failure (TF)	Negative
No	No	2014	MDR Lab Confirmed	Pulmonary (PTB)	Loss to Follow-Up	Positive
No	No	2014	Pre XDR	Pulmonary (PTB)	Died (D)	Negative
No	No	2014	Pre XDR	Pulmonary (PTB)	Loss to Follow-Up	Positive
No	No	2014	Pre XDR	Pulmonary (PTB)	Cured (C)	Positive
No	No	2014	Pre XDR	Pulmonary (PTB)	Died (D)	Positive
No	No	2014	Pre XDR	Pulmonary (PTB)	Loss to Follow-Up	Positive
No	No	2014	Pre XDR	Pulmonary (PTB)	Cured (C)	Negative
No	No	2014	Pre XDR	Pulmonary (PTB)	Died (D)	Positive
No	No	2014	Rifampicin Resistant	Pulmonary (PTB)	Loss to Follow-Up	Positive
No	No	2014	Rifampicin Resistant	Pulmonary (PTB)	Cured (C)	Positive
No	No	2014	Rifampicin Resistant	Pulmonary (PTB)	Cured (C)	Positive
No	No	2014	Rifampicin Resistant	Pulmonary (PTB)	Cured (C)	Positive
No	No	2014	Rifampicin Resistant	Pulmonary (PTB)	Loss to Follow-Up	Positive
No	No	2014	Rifampicin Resistant	Pulmonary (PTB)	Cured (C)	Positive
No	No	2014	Rifampicin Resistant	Pulmonary (PTB)	Loss to Follow-Up	Negative
No	No	2014	Rifampicin Resistant	Pulmonary (PTB)	Cured (C)	Positive
No	No	2014	Rifampicin Resistant	Pulmonary (PTB)	Treatment Failure (TF)	Unknown
No	No	2014	Rifampicin Resistant	Pulmonary (PTB)	Cured (C)	Negative
No	No	2014	Rifampicin Resistant	Pulmonary (PTB)	Cured (C)	Positive
No	No	2014	Rifampicin Resistant	Pulmonary (PTB)	Loss to Follow-Up	Positive
No	No	2014	Rifampicin Resistant	Pulmonary (PTB)	Cured (C)	Negative
No	No	2014	Rifampicin Resistant	Pulmonary (PTB)	Loss to Follow-Up	Positive
No	No	2014	Rifampicin Resistant	Pulmonary (PTB)	Cured (C)	Negative
No	No	2014	Rifampicin Resistant	Pulmonary (PTB)	Cured (C)	Positive
No	No	2014	Rifampicin Resistant	Pulmonary (PTB)	Cured (C)	Positive
No	No	2014	Rifampicin Resistant	Pulmonary (PTB)	Loss to Follow-Up	Negative
No	No	2014	Rifampicin Resistant	Pulmonary (PTB)	Cured (C)	Negative
No	No	2014	Rifampicin Resistant	Pulmonary (PTB)	Cured (C)	Negative
No	No	2014	Rifampicin Resistant	Pulmonary (PTB)	Cured (C)	Positive
No	No	2014	Rifampicin Resistant	Pulmonary (PTB)	Cured (C)	Positive
No	No	2014	Rifampicin Resistant	Pulmonary (PTB)	Cured (C)	Positive
No	No	2014	Rifampicin Resistant	Pulmonary (PTB)	Cured (C)	Unknown
No	No	2014	Rifampicin Resistant	Pulmonary (PTB)	Cured (C)	Positive
No	No	2014	Rifampicin Resistant	Pulmonary (PTB)	Treatment Failure (TF)	Positive
No	No	2014	Rifampicin Resistant	Pulmonary (PTB)	Treatment Completed (TC)	Positive
No	No	2014	Rifampicin Resistant	Pulmonary (PTB)	Cured (C)	Positive
No	No	2014	Rifampicin Resistant	Pulmonary (PTB)	Treatment Failure (TF)	Negative
No	No	2014	Rifampicin Resistant	Pulmonary (PTB)	Loss to Follow-Up	Positive
No	No	2014	Rifampicin Resistant	Pulmonary (PTB)	Treatment Completed (TC)	Positive
No	No	2014	Rifampicin Resistant	Pulmonary (PTB)	Cured (C)	Positive
No	No	2014	Rifampicin Resistant	Pulmonary (PTB)	Cured (C)	Positive
No	No	2014	Rifampicin Resistant	Pulmonary (PTB)	Treatment Completed (TC)	Positive
No	No	2014	Rifampicin Resistant	Pulmonary (PTB)	Treatment Completed (TC)	Positive
No	No	2014	Rifampicin Resistant	Pulmonary (PTB)	Died (D)	Positive
No	No	2014	Rifampicin Resistant	Pulmonary (PTB)	Loss to Follow-Up	Positive
No	No	2014	Rifampicin Resistant	Pulmonary (PTB)	Loss to Follow-Up	Negative
No	No	2014	Rifampicin Resistant	Pulmonary (PTB)	Cured (C)	Negative
No	No	2014	Rifampicin Resistant	Pulmonary (PTB)	Cured (C)	Negative
No	No	2014	Rifampicin Resistant	Pulmonary (PTB)	Not Specified	Positive
No	No	2014	Rifampicin Resistant	Pulmonary (PTB)	Cured (C)	Positive
No	No	2014	Rifampicin Resistant	Pulmonary (PTB)	Treatment Completed (TC)	Negative
No	No	2014	Rifampicin Resistant	Pulmonary (PTB)	Cured (C)	Positive
No	No	2014	Rifampicin Resistant	Pulmonary (PTB)	Died (D)	Positive
No	No	2014	Rifampicin Resistant	Pulmonary (PTB)	Cured (C)	Positive
No	No	2014	Rifampicin Resistant	Pulmonary (PTB)	Cured (C)	Positive
No	No	2014	Rifampicin Resistant	Pulmonary (PTB)	Cured (C)	Positive
No	No	2014	Rifampicin Resistant	Pulmonary (PTB)	Cured (C)	Positive
No	No	2014	Rifampicin Resistant	Pulmonary (PTB)	Cured (C)	Positive
No	No	2014	Rifampicin Resistant	Pulmonary (PTB)	Treatment Completed (TC)	Positive
No	No	2014	Rifampicin Resistant	Pulmonary (PTB)	Cured (C)	Positive
No	No	2014	Rifampicin Resistant	Pulmonary (PTB)	Treatment Failure (TF)	Negative
No	No	2014	Rifampicin Resistant	Pulmonary (PTB)	Loss to Follow-Up	Positive
No	No	2014	Rifampicin Resistant	Pulmonary (PTB)	Cured (C)	Positive
No	No	2014	Rifampicin Resistant	Pulmonary (PTB)	Loss to Follow-Up	Positive
No	No	2014	Rifampicin Resistant	Pulmonary (PTB)	Loss to Follow-Up	Negative
No	No	2014	Rifampicin Resistant	Pulmonary (PTB)	Cured (C)	Positive
No	No	2014	Rifampicin Resistant	Pulmonary (PTB)	Cured (C)	Negative
No	No	2014	Rifampicin Resistant	Pulmonary (PTB)	Cured (C)	Positive
No	No	2014	Rifampicin Resistant	Pulmonary (PTB)	Cured (C)	Negative
No	No	2014	Rifampicin Resistant	Pulmonary (PTB)	Loss to Follow-Up	Positive
No	No	2014	Rifampicin Resistant	Pulmonary (PTB)	Cured (C)	Positive
No	No	2014	Rifampicin Resistant	Pulmonary (PTB)	Cured (C)	Negative
No	No	2014	Rifampicin Resistant	Pulmonary (PTB)	Treatment Completed (TC)	Positive
No	No	2014	Rifampicin Resistant	Pulmonary (PTB)	Cured (C)	Positive
No	No	2014	Rifampicin Resistant	Pulmonary (PTB)	Died (D)	Positive
No	No	2014	Rifampicin Resistant	Pulmonary (PTB)	Cured (C)	Positive
No	No	2014	Rifampicin Resistant	Extra Pulmonary (EPTB)	Died (D)	Positive
No	No	2014	Rifampicin Resistant	Pulmonary (PTB)	Cured (C)	Negative
No	No	2014	Rifampicin Resistant	Pulmonary (PTB)	Cured (C)	Positive
No	No	2014	Rifampicin Resistant	Pulmonary (PTB)	Cured (C)	Positive
No	No	2014	Rifampicin Resistant	Pulmonary (PTB)	Cured (C)	Positive
No	No	2014	Rifampicin Resistant	Pulmonary (PTB)	Cured (C)	Positive
No	No	2014	Rifampicin Resistant	Pulmonary (PTB)	Treatment Completed (TC)	Negative
No	No	2014	Rifampicin Resistant	Pulmonary (PTB)	Cured (C)	Positive
No	No	2014	Rifampicin Resistant	Pulmonary (PTB)	Cured (C)	Positive
No	No	2014	Rifampicin Resistant	Pulmonary (PTB)	Treatment Completed (TC)	Positive
No	No	2014	Rifampicin Resistant	Pulmonary (PTB)	Treatment Completed (TC)	Positive
No	No	2014	Rifampicin Resistant	Pulmonary (PTB)	Treatment Completed (TC)	Positive
No	No	2014	Rifampicin Resistant	Pulmonary (PTB)	Cured (C)	Negative
No	No	2014	Rifampicin Resistant	Pulmonary (PTB)	Died (D)	Positive
No	No	2014	Rifampicin Resistant	Pulmonary (PTB)	Cured (C)	Positive
No	No	2014	Rifampicin Resistant	Pulmonary (PTB)	Loss to Follow-Up	Positive
No	No	2014	Rifampicin Resistant	Pulmonary (PTB)	Cured (C)	Negative
No	No	2014	Rifampicin Resistant	Pulmonary (PTB)	Cured (C)	Positive
No	No	2014	Rifampicin Resistant	Pulmonary (PTB)	Loss to Follow-Up	Positive
No	No	2014	Rifampicin Resistant	Pulmonary (PTB)	Died (D)	Positive
No	No	2014	Rifampicin Resistant	Pulmonary (PTB)	Treatment Completed (TC)	Negative
No	No	2014	Rifampicin Resistant	Pulmonary (PTB)	Loss to Follow-Up	Negative
No	No	2014	Rifampicin Resistant		Treatment Failure (TF)	Positive
No	No	2014	Rifampicin Resistant	Pulmonary (PTB)	Cured (C)	Positive
No	No	2014	Rifampicin Resistant	Pulmonary (PTB)	Treatment Failure (TF)	Positive
No	No	2014	Rifampicin Resistant	Pulmonary (PTB)	Treatment Failure (TF)	Negative
No	No	2014	Rifampicin Resistant	Pulmonary (PTB)	Loss to Follow-Up	Positive
No	No	2014	Rifampicin Resistant	Pulmonary (PTB)	Died (D)	Positive
No	No	2014	Rifampicin Resistant	Pulmonary (PTB)	Treatment Completed (TC)	Positive
No	No	2014	Rifampicin Resistant		Loss to Follow-Up	Unknown
No	No	2014	Rifampicin Resistant	Pulmonary (PTB)	Treatment Completed (TC)	Positive
No	No	2014	Rifampicin Resistant	Pulmonary (PTB)	Cured (C)	Positive
No	No	2014	Rifampicin Resistant	Pulmonary (PTB)	Loss to Follow-Up	Positive
No	No	2014	Rifampicin Resistant	Pulmonary (PTB)	Died (D)	Negative
No	No	2014	Rifampicin Resistant	Pulmonary (PTB)	Treatment Failure (TF)	Negative
No	No	2014	Rifampicin Resistant	Pulmonary (PTB)	Died (D)	Positive
No	No	2014	Rifampicin Resistant	Pulmonary (PTB)	Cured (C)	Positive
No	No	2014	Rifampicin Resistant	Pulmonary (PTB)	Cured (C)	Positive
No	No	2014	Rifampicin Resistant	Pulmonary (PTB)	Cured (C)	Positive
No	No	2014	Rifampicin Resistant	Pulmonary (PTB)	Cured (C)	Positive
No	No	2014	Rifampicin Resistant	Pulmonary (PTB)	Treatment Failure (TF)	Positive
No	No	2014	Rifampicin Resistant	Pulmonary (PTB)	Cured (C)	Positive
No	No	2014	Rifampicin Resistant	Pulmonary (PTB)	Loss to Follow-Up	Positive
No	No	2014	Rifampicin Resistant	Pulmonary (PTB)	Loss to Follow-Up	Positive
No	No	2014	Rifampicin Resistant	Pulmonary (PTB)	Loss to Follow-Up	Negative
No	No	2014	Rifampicin Resistant	Pulmonary (PTB)	Cured (C)	Positive
No	No	2014	Rifampicin Resistant	Pulmonary (PTB)	Cured (C)	Negative
No	No	2014	Rifampicin Resistant	Pulmonary (PTB)	Died (D)	Positive
No	No	2014	Rifampicin Resistant	Pulmonary (PTB)	Loss to Follow-Up	Positive
No	No	2014	Rifampicin Resistant	Pulmonary (PTB)	Cured (C)	Positive
No	No	2014	Rifampicin Resistant	Pulmonary (PTB)	Loss to Follow-Up	Positive
No	No	2014	Rifampicin Resistant	Pulmonary (PTB)	Cured (C)	Negative
No	No	2014	Rifampicin Resistant	Pulmonary (PTB)	Loss to Follow-Up	Positive
No	No	2014	Rifampicin Resistant	Pulmonary (PTB)	Loss to Follow-Up	Positive
No	No	2014	Rifampicin Resistant	Pulmonary (PTB)	Cured (C)	Positive
No	No	2014	Rifampicin Resistant	Pulmonary (PTB)	Cured (C)	Positive
No	No	2014	Rifampicin Resistant	Pulmonary (PTB)	Cured (C)	Positive
No	No	2014	Rifampicin Resistant	Pulmonary (PTB)	Treatment Completed (TC)	Positive
No	No	2014	Rifampicin Resistant	Pulmonary (PTB)	Cured (C)	Positive
No	No	2014	Rifampicin Resistant	Pulmonary (PTB)	Loss to Follow-Up	Positive
No	No	2014	Rifampicin Resistant	Pulmonary (PTB)	Cured (C)	Positive
No	No	2014	Rifampicin Resistant	Pulmonary (PTB)	Died (D)	Positive
No	No	2014	Rifampicin Resistant	Pulmonary (PTB)	Treatment Failure (TF)	Positive
No	No	2014	Rifampicin Resistant	Pulmonary (PTB)	Cured (C)	Positive
No	No	2014	Rifampicin Resistant	Pulmonary (PTB)	Died (D)	Positive
No	No	2014	Rifampicin Resistant	Pulmonary (PTB)	Cured (C)	Unknown
No	No	2014	Rifampicin Resistant	Pulmonary (PTB)	Loss to Follow-Up	Unknown
No	No	2014	Rifampicin Resistant	Pulmonary (PTB)	Cured (C)	Positive
No	No	2014	Rifampicin Resistant	Pulmonary (PTB)	Died (D)	Positive
No	No	2014	Rifampicin Resistant	Pulmonary (PTB)	Died (D)	Positive
No	No	2014	Rifampicin Resistant	Pulmonary (PTB)	Cured (C)	Positive
No	No	2014	Rifampicin Resistant	Pulmonary (PTB)	Cured (C)	Negative
No	No	2014	Rifampicin Resistant	Pulmonary (PTB)	Treatment Completed (TC)	Positive
No	No	2014	Rifampicin Resistant	Pulmonary (PTB)	Cured (C)	Positive
No	No	2014	Rifampicin Resistant	Pulmonary (PTB)	Cured (C)	Positive
No	No	2014	Rifampicin Resistant	Pulmonary (PTB)	Treatment Completed (TC)	Positive
No	No	2014	Rifampicin Resistant	Pulmonary (PTB)	Died (D)	Positive
No	No	2014	Rifampicin Resistant	Pulmonary (PTB)	Cured (C)	Negative
No	No	2014	Rifampicin Resistant	Pulmonary (PTB)	Treatment Failure (TF)	Negative
No	No	2014	Rifampicin Resistant	Pulmonary (PTB)	Cured (C)	Positive
No	No	2014	Rifampicin Resistant	Pulmonary (PTB)	Died (D)	Positive
No	No	2014	Rifampicin Resistant	Pulmonary (PTB)	Cured (C)	Negative
No	No	2014	Rifampicin Resistant	Pulmonary (PTB)	Cured (C)	Positive
No	No	2014	Rifampicin Resistant	Pulmonary (PTB)	Cured (C)	Positive
No	No	2014	Rifampicin Resistant	Pulmonary (PTB)	Loss to Follow-Up	Positive
No	No	2014	Rifampicin Resistant	Pulmonary (PTB)	Cured (C)	Negative
No	No	2014	Rifampicin Resistant	Pulmonary (PTB)	Loss to Follow-Up	Positive
No	No	2014	Rifampicin Resistant	Pulmonary (PTB)	Not Specified
No	No	2014	Rifampicin Resistant	Pulmonary (PTB)	Loss to Follow-Up	Negative
No	No	2014	Rifampicin Resistant	Pulmonary (PTB)	Cured (C)	Negative
No	No	2014	Rifampicin Resistant	Pulmonary (PTB)	Cured (C)	Negative
No	No	2014	Rifampicin Resistant	Pulmonary (PTB)	Treatment Completed (TC)	Negative
No	No	2014	Rifampicin Resistant	Pulmonary (PTB)	Treatment Failure (TF)	Positive
No	No	2014	Rifampicin Resistant	Pulmonary (PTB)	Loss to Follow-Up	Positive
No	No	2014	Rifampicin Resistant	Pulmonary (PTB)	Treatment Completed (TC)	Positive
No	No	2014	Rifampicin Resistant	Extra Pulmonary (EPTB)	Cured (C)	Positive
No	No	2014	Rifampicin Resistant	Pulmonary (PTB)	Treatment Completed (TC)	Positive
No	No	2014	Rifampicin Resistant	Pulmonary (PTB)	Cured (C)	Negative
No	No	2014	Rifampicin Resistant		Died (D)	Positive
No	No	2014	Rifampicin Resistant	Pulmonary (PTB)	Cured (C)	Positive
No	No	2014	Rifampicin Resistant		Cured (C)
No	No	2014	Rifampicin Resistant	Pulmonary (PTB)	Cured (C)	Positive
No	No	2014	Rifampicin Resistant	Pulmonary (PTB)	Cured (C)	Positive
No	No	2014	Rifampicin Resistant	Pulmonary (PTB)	Cured (C)	Positive
No	No	2014	Rifampicin Resistant	Pulmonary (PTB)	Died (D)	Positive
No	No	2014	Rifampicin Resistant	Pulmonary (PTB)	Cured (C)	Positive
No	No	2014	Rifampicin Resistant	Pulmonary (PTB)	Cured (C)	Positive
No	No	2014	Rifampicin Resistant	Pulmonary (PTB)	Cured (C)	Positive
No	No	2014	Rifampicin Resistant	Pulmonary (PTB)	Cured (C)	Positive
No	No	2014	Rifampicin Resistant	Pulmonary (PTB)	Loss to Follow-Up	Positive
No	No	2014	Rifampicin Resistant	Pulmonary (PTB)	Treatment Completed (TC)	Positive
No	No	2014	Rifampicin Resistant	Pulmonary (PTB)	Died (D)	Positive
No	No	2014	Rifampicin Resistant	Pulmonary (PTB)	Loss to Follow-Up	Positive
No	No	2014	Rifampicin Resistant	Pulmonary (PTB)	Treatment Completed (TC)	Positive
No	No	2014	Rifampicin Resistant	Pulmonary (PTB)	Loss to Follow-Up	Positive
No	No	2014	Rifampicin Resistant	Pulmonary (PTB)	Loss to Follow-Up	Positive
No	No	2014	Rifampicin Resistant	Pulmonary (PTB)	Loss to Follow-Up	Positive
No	No	2014	Rifampicin Resistant	Pulmonary (PTB)	Treatment Failure (TF)	Positive
No	No	2014	Rifampicin Resistant	Pulmonary (PTB)	Died (D)	Positive
No	No	2014	Rifampicin Resistant	Pulmonary (PTB)	Cured (C)	Negative
No	No	2014	Rifampicin Resistant	Pulmonary (PTB)	Treatment Completed (TC)	Negative
No	No	2014	Rifampicin Resistant	Pulmonary (PTB)	Cured (C)	Positive
No	No	2014	Rifampicin Resistant	Pulmonary (PTB)	Died (D)	Positive
No	No	2014	Rifampicin Resistant	Pulmonary (PTB)	Treatment Completed (TC)	Positive
No	No	2014	Rifampicin Resistant	Pulmonary (PTB)	Treatment Failure (TF)	Negative
No	No	2014	Rifampicin Resistant	Pulmonary (PTB)	Treatment Completed (TC)	Positive
No	No	2014	Rifampicin Resistant	Pulmonary (PTB)	Treatment Failure (TF)	Positive
No	No	2014	Rifampicin Resistant	Pulmonary (PTB)	Cured (C)	Positive
No	No	2014	Rifampicin Resistant	Pulmonary (PTB)	Died (D)	Positive
No	No	2014	Rifampicin Resistant	Pulmonary (PTB)	Cured (C)	Positive
No	No	2014	Rifampicin Resistant	Pulmonary (PTB)	Cured (C)	Positive
Yes	No	2014	Rifampicin Resistant	Pulmonary (PTB)	Treatment Failure (TF)	Positive
No	No	2014	Rifampicin Resistant	Pulmonary (PTB)	Loss to Follow-Up	Positive
No	No	2014	Rifampicin Resistant	Pulmonary (PTB)	Died (D)	Positive
No	No	2014	Rifampicin Resistant	Pulmonary (PTB)	Loss to Follow-Up	Positive
No	No	2014	Rifampicin Resistant	Pulmonary (PTB)	Cured (C)	Positive
No	No	2014	Rifampicin Resistant	Pulmonary (PTB)	Died (D)	Positive
No	No	2014	Rifampicin Resistant	Pulmonary (PTB)	Cured (C)	Negative
No	No	2014	Rifampicin Resistant	Pulmonary (PTB)	Cured (C)	Negative
No	No	2014	Rifampicin Resistant	Pulmonary (PTB)	Died (D)	Positive
No	No	2014	Rifampicin Resistant	Pulmonary (PTB)	Cured (C)	Positive
No	No	2014	Rifampicin Resistant	Pulmonary (PTB)	Treatment Failure (TF)	Negative
No	No	2014	Rifampicin Resistant	Pulmonary (PTB)	Loss to Follow-Up	Positive
No	No	2014	Rifampicin Resistant	Pulmonary (PTB)	Cured (C)	Positive
No	No	2014	Rifampicin Resistant	Pulmonary (PTB)	Cured (C)	Negative
No	No	2014	Rifampicin Resistant	Pulmonary (PTB)	Loss to Follow-Up	Positive
No	No	2014	Rifampicin Resistant	Pulmonary (PTB)	Died (D)	Positive
No	No	2014	Rifampicin Resistant	Pulmonary (PTB)	Cured (C)	Positive
No	No	2014	Rifampicin Resistant	Pulmonary (PTB)	Cured (C)	Positive
No	No	2014	Rifampicin Resistant	Pulmonary (PTB)	Died (D)	Unknown
No	No	2014	Rifampicin Resistant	Pulmonary (PTB)	Died (D)	Positive
No	No	2014	Rifampicin Resistant	Pulmonary (PTB)	Cured (C)	Positive
No	No	2014	Rifampicin Resistant	Pulmonary (PTB)	Treatment Completed (TC)	Positive
No	No	2014	Rifampicin Resistant	Pulmonary (PTB)	Died (D)	Positive
No	No	2014	Rifampicin Resistant	Pulmonary (PTB)	Died (D)	Positive
No	No	2014	Rifampicin Resistant	Pulmonary (PTB)	Cured (C)	Positive
No	No	2014	Rifampicin Resistant	Pulmonary (PTB)	Treatment Completed (TC)	Unknown
No	No	2014	Rifampicin Resistant	Pulmonary (PTB)	Cured (C)	Unknown
No	No	2014	Rifampicin Resistant	Pulmonary (PTB)	Loss to Follow-Up	Positive
No	No	2014	Rifampicin Resistant	Pulmonary (PTB)	Cured (C)	Negative
No	No	2014	Rifampicin Resistant	Pulmonary (PTB)	Loss to Follow-Up	Negative
No	No	2014	Rifampicin Resistant	Pulmonary (PTB)	Died (D)	Negative
No	No	2014	Rifampicin Resistant	Pulmonary (PTB)	Treatment Failure (TF)	Positive
No	No	2014	Rifampicin Resistant	Pulmonary (PTB)	Cured (C)	Positive
No	No	2014	Rifampicin Resistant	Pulmonary (PTB)	Cured (C)	Unknown
No	No	2014	Rifampicin Resistant	Pulmonary (PTB)	Cured (C)	Positive
No	No	2014	Rifampicin Resistant	Pulmonary (PTB)	Cured (C)	Positive
No	No	2014	Rifampicin Resistant	Pulmonary (PTB)	Treatment Completed (TC)	Positive
No	No	2014	Rifampicin Resistant	Pulmonary (PTB)	Loss to Follow-Up	Positive
No	No	2014	Rifampicin Resistant	Pulmonary (PTB)	Cured (C)	Positive
No	No	2014	Rifampicin Resistant	Pulmonary (PTB)	Treatment Completed (TC)	Positive
No	No	2014	Rifampicin Resistant	Pulmonary (PTB)	Treatment Completed (TC)	Positive
No	No	2014	Rifampicin Resistant	Pulmonary (PTB)	Loss to Follow-Up	Positive
No	No	2014	Rifampicin Resistant	Pulmonary (PTB)	Loss to Follow-Up	Positive
No	No	2014	Rifampicin Resistant	Pulmonary (PTB)	Loss to Follow-Up	Positive
No	No	2014	Rifampicin Resistant	Pulmonary (PTB)	Cured (C)	Positive
No	No	2014	Rifampicin Resistant	Pulmonary (PTB)	Cured (C)	Negative
No	No	2014	Rifampicin Resistant	Pulmonary (PTB)	Cured (C)	Positive
No	No	2014	Rifampicin Resistant	Pulmonary (PTB)	Died (D)	Positive
No	No	2014	Rifampicin Resistant	Pulmonary (PTB)	Cured (C)	Negative
No	No	2014	Rifampicin Resistant	Pulmonary (PTB)	Cured (C)	Negative
No	No	2014	Rifampicin Resistant	Pulmonary (PTB)	Died (D)	Positive
No	No	2014	Rifampicin Resistant	Pulmonary (PTB)	Cured (C)	Negative
No	No	2014	Rifampicin Resistant	Pulmonary (PTB)	Loss to Follow-Up	Positive
No	No	2014	Rifampicin Resistant	Pulmonary (PTB)	Transfer Out	Positive
No	No	2014	Rifampicin Resistant	Pulmonary (PTB)	Loss to Follow-Up	Unknown
No	No	2014	Rifampicin Resistant	Pulmonary (PTB)	Cured (C)	Negative
No	No	2014	Rifampicin Resistant	Pulmonary (PTB)	Died (D)	Positive
No	No	2014	Rifampicin Resistant	Pulmonary (PTB)	Cured (C)	Positive
No	No	2014	Rifampicin Resistant	Pulmonary (PTB)	Cured (C)	Positive
No	No	2014	Rifampicin Resistant	Pulmonary (PTB)	Loss to Follow-Up	Positive
No	No	2014	Rifampicin Resistant	Pulmonary (PTB)	Cured (C)	Negative
No	No	2014	Rifampicin Resistant	Pulmonary (PTB)	Cured (C)	Positive
No	No	2014	Rifampicin Resistant	Pulmonary (PTB)	Cured (C)	Negative
No	No	2014	Rifampicin Resistant	Pulmonary (PTB)	Treatment Failure (TF)	Positive
No	No	2014	Rifampicin Resistant	Pulmonary (PTB)	Cured (C)	Positive
No	No	2014	Rifampicin Resistant	Pulmonary (PTB)	Loss to Follow-Up	Negative
No	No	2014	Rifampicin Resistant	Pulmonary (PTB)	Treatment Failure (TF)	Positive
No	No	2014	Rifampicin Resistant	Pulmonary (PTB)	Cured (C)	Negative
No	No	2014	Rifampicin Resistant	Pulmonary (PTB)	Cured (C)	Positive
No	No	2014	Rifampicin Resistant	Pulmonary (PTB)	Cured (C)	Positive
No	No	2014	Rifampicin Resistant	Pulmonary (PTB)	Died (D)	Positive
No	No	2014	Rifampicin Resistant	Pulmonary (PTB)	Cured (C)	Negative
No	No	2014	Rifampicin Resistant	Pulmonary (PTB)	Treatment Completed (TC)	Positive
No	No	2014	Rifampicin Resistant	Pulmonary (PTB)	Died (D)	Negative
No	No	2014	Rifampicin Resistant	Pulmonary (PTB)	Cured (C)	Positive
No	No	2014	Rifampicin Resistant	Pulmonary (PTB)	Died (D)	Negative
No	No	2014	Rifampicin Resistant	Pulmonary (PTB)	Loss to Follow-Up	Negative
No	No	2014	Rifampicin Resistant	Pulmonary (PTB)	Cured (C)	Positive
No	No	2014	Rifampicin Resistant	Pulmonary (PTB)	Cured (C)	Positive
No	No	2014	Rifampicin Resistant	Pulmonary (PTB)	Died (D)	Positive
No	No	2014	Rifampicin Resistant	Pulmonary (PTB)	Cured (C)	Unknown
No	No	2014	Rifampicin Resistant	Pulmonary (PTB)	Cured (C)	Negative
No	No	2014	Rifampicin Resistant	Pulmonary (PTB)	Treatment Completed (TC)	Positive
No	No	2014	Rifampicin Resistant	Pulmonary (PTB)	Died (D)	Negative
No	No	2014	Rifampicin Resistant	Pulmonary (PTB)	Cured (C)	Positive
No	No	2014	Rifampicin Resistant	Pulmonary (PTB)	Cured (C)	Positive
No	No	2014	Rifampicin Resistant	Pulmonary (PTB)	Cured (C)	Positive
No	No	2014	Rifampicin Resistant	Pulmonary (PTB)	Treatment Completed (TC)	Positive
No	No	2014	Rifampicin Resistant	Pulmonary (PTB)	Cured (C)	Negative
No	No	2014	Rifampicin Resistant	Pulmonary (PTB)	Died (D)	Positive
No	No	2014	Rifampicin Resistant	Pulmonary (PTB)	Loss to Follow-Up	Positive
No	No	2014	Rifampicin Resistant	Pulmonary (PTB)	Cured (C)	Positive
No	No	2014	Rifampicin Resistant	Pulmonary (PTB)	Treatment Completed (TC)	Negative
No	No	2014	Rifampicin Resistant	Pulmonary (PTB)	Treatment Completed (TC)	Positive
No	No	2014	Rifampicin Resistant	Pulmonary (PTB)	Cured (C)	Positive
No	No	2014	Rifampicin Resistant	Pulmonary (PTB)	Cured (C)	Positive
No	No	2014	Rifampicin Resistant	Pulmonary (PTB)	Died (D)	Negative
No	No	2014	Rifampicin Resistant	Pulmonary (PTB)	Cured (C)	Positive
No	No	2014	Rifampicin Resistant	Pulmonary (PTB)	Treatment Completed (TC)	Negative
No	No	2014	Rifampicin Resistant	Pulmonary (PTB)	Loss to Follow-Up	Negative
No	No	2014	Rifampicin Resistant	Pulmonary (PTB)	Treatment Completed (TC)	Positive
No	No	2014	Rifampicin Resistant	Pulmonary (PTB)	Loss to Follow-Up	Positive
No	No	2014	Rifampicin Resistant	Pulmonary (PTB)	Cured (C)	Positive
No	No	2014	Rifampicin Resistant	Pulmonary (PTB)	Treatment Completed (TC)	Positive
No	No	2014	Rifampicin Resistant	Pulmonary (PTB)	Loss to Follow-Up	Positive
No	No	2014	Rifampicin Resistant	Pulmonary (PTB)	Died (D)	Positive
No	No	2014	Rifampicin Resistant	Pulmonary (PTB)	Died (D)	Positive
No	No	2014	Rifampicin Resistant	Pulmonary (PTB)	Loss to Follow-Up	Positive
No	No	2014	Rifampicin Resistant	Pulmonary (PTB)	Cured (C)	Negative
No	No	2014	Rifampicin Resistant	Pulmonary (PTB)	Cured (C)	Positive
No	No	2014	Rifampicin Resistant	Pulmonary (PTB)	Cured (C)	Negative
No	No	2014	Rifampicin Resistant	Pulmonary (PTB)	Cured (C)	Positive
No	No	2014	Rifampicin Resistant	Pulmonary (PTB)	Cured (C)	Negative
No	No	2014	Rifampicin Resistant	Pulmonary (PTB)	Died (D)	Positive
No	No	2014	Rifampicin Resistant	Pulmonary (PTB)	Cured (C)	Negative
No	No	2014	Rifampicin Resistant	Pulmonary (PTB)	Died (D)	Negative
No	No	2014	Rifampicin Resistant	Pulmonary (PTB)	Died (D)	Positive
No	No	2014	XDR Lab Confirmed	Pulmonary (PTB)	Loss to Follow-Up	Positive
