# Supplementary material for: Trends and treatment outcomes of drug resistant tuberculosis in Limpopo Province, South Africa (2011–2019): A Retrospective Study
Source: PLoS One. 2025 Nov 18;20(11):e0335600. doi: 10.1371/journal.pone.0335600 (PMC12626305; doi:10.1371/journal.pone.0335600)
Supplement: S1 File — (ZIP) [file pone.0335600.s001.zip › 2018.xlsx]

## Sheet: Sheet1
On BDQ	On short regimen	Registration Year	Type of Drug-Resistant TB	Pulmonary or Extra Pulmonary TB	Final Treatment Outcome	HIV Status
Yes	No	2018	MDR Lab Confirmed	Pulmonary (PTB)	Cured (C)	Positive
No	No	2018	MDR Lab Confirmed	Pulmonary (PTB)	Died (D)	Positive
Yes	No	2018	MDR Lab Confirmed	Pulmonary (PTB)	Cured (C)	Negative
Yes	No	2018	MDR Lab Confirmed	Pulmonary (PTB)	Cured (C)	Positive
Yes	Yes	2018	MDR Lab Confirmed	Pulmonary (PTB)	Died (D)	Positive
No	Yes	2018	MDR Lab Confirmed	Pulmonary (PTB)	Cured (C)	Positive
No	Yes	2018	MDR Lab Confirmed	Pulmonary (PTB)	Cured (C)	Positive
Yes	Yes	2018	MDR Lab Confirmed	Pulmonary (PTB)	Died (D)	Positive
Yes	Yes	2018	MDR Lab Confirmed	Pulmonary (PTB)	Died (D)	Positive
Yes	Yes	2018	MDR Lab Confirmed	Pulmonary (PTB)	Cured (C)	Positive
Yes	No	2018	MDR Lab Confirmed	Pulmonary (PTB)	Cured (C)	Positive
Yes	No	2018	MDR Lab Confirmed	Pulmonary (PTB)	Cured (C)	Negative
Yes	Yes	2018	MDR Lab Confirmed	Pulmonary (PTB)	Cured (C)	Positive
No	No	2018	MDR Lab Confirmed	Pulmonary (PTB)	Cured (C)	Positive
No	Yes	2018	MDR Lab Confirmed	Pulmonary (PTB)	Loss to Follow-Up	Negative
Yes	Yes	2018	MDR Lab Confirmed	Pulmonary (PTB)	Died (D)	Negative
Yes	Yes	2018	MDR Lab Confirmed	Pulmonary (PTB)	Cured (C)	Positive
Yes	Yes	2018	MDR Lab Confirmed	Pulmonary (PTB)	Died (D)	Positive
Yes	No	2018	MDR Lab Confirmed	Pulmonary (PTB)	Cured (C)	Positive
Yes	No	2018	MDR Lab Confirmed	Pulmonary (PTB)	Cured (C)	Positive
Yes	Yes	2018	MDR Lab Confirmed	Pulmonary (PTB)	Cured (C)	Negative
Yes	No	2018	MDR Lab Confirmed	Pulmonary (PTB)	Died (D)	Negative
Yes	Yes	2018	MDR Lab Confirmed	Pulmonary (PTB)	Cured (C)	Positive
Yes	Yes	2018	MDR Lab Confirmed	Pulmonary (PTB)	Died (D)	Positive
No	Yes	2018	MDR Lab Confirmed	Pulmonary (PTB)	Cured (C)	Positive
Yes	Yes	2018	MDR Lab Confirmed	Pulmonary (PTB)	Cured (C)	Positive
Yes	Yes	2018	MDR Lab Confirmed	Pulmonary (PTB)	Treatment Completed (TC)	Positive
Yes	Yes	2018	MDR Lab Confirmed	Pulmonary (PTB)	Cured (C)	Positive
No	No	2018	MDR Lab Confirmed	Pulmonary (PTB)	Treatment Failure (TF)	Positive
Yes	No	2018	MDR Lab Confirmed	Pulmonary (PTB)	Cured (C)	Negative
No	No	2018	MDR Lab Confirmed	Pulmonary (PTB)	Cured (C)	Negative
No	No	2018	MDR Lab Confirmed	Pulmonary (PTB)	Cured (C)	Positive
Yes	Yes	2018	MDR Lab Confirmed	Pulmonary (PTB)	Cured (C)	Positive
No	No	2018	MDR Lab Confirmed	Pulmonary (PTB)	Cured (C)	Positive
Yes	Yes	2018	MDR Lab Confirmed	Pulmonary (PTB)	Died (D)	Positive
Yes	Yes	2018	MDR Lab Confirmed	Pulmonary (PTB)	Cured (C)	Negative
Yes	Yes	2018	MDR Lab Confirmed	Pulmonary (PTB)	Cured (C)	Negative
Yes	Yes	2018	MDR Lab Confirmed	Pulmonary (PTB)	Cured (C)
No	No	2018	MDR Lab Confirmed	Pulmonary (PTB)	Treatment Failure (TF)	Negative
Yes	Yes	2018	MDR Lab Confirmed	Pulmonary (PTB)	Cured (C)	Negative
No	Yes	2018	MDR Lab Confirmed	Pulmonary (PTB)	Cured (C)	Positive
No	No	2018	MDR Lab Confirmed	Pulmonary (PTB)	Cured (C)	Positive
Yes	No	2018	MDR Lab Confirmed	Pulmonary (PTB)	Cured (C)	Positive
Yes	No	2018	MDR Lab Confirmed	Pulmonary (PTB)	Cured (C)	Positive
Yes	Yes	2018	MDR Lab Confirmed	Pulmonary (PTB)	Died (D)	Positive
No	No	2018	MDR Lab Confirmed	Pulmonary (PTB)	Treatment Failure (TF)	Positive
No	No	2018	MDR Lab Confirmed	Pulmonary (PTB)	Cured (C)	Positive
No	No	2018	MDR Lab Confirmed	Pulmonary (PTB)	Cured (C)	Positive
No	No	2018	MDR Lab Confirmed	Pulmonary (PTB)	Cured (C)	Positive
Yes	Yes	2018	MDR Lab Confirmed	Pulmonary (PTB)	Cured (C)	Positive
No	No	2018	MDR Lab Confirmed	Pulmonary (PTB)	Cured (C)	Positive
Yes	Yes	2018	MDR Lab Confirmed	Pulmonary (PTB)	Cured (C)	Positive
Yes	Yes	2018	MDR Lab Confirmed	Pulmonary (PTB)	Cured (C)	Negative
Yes	Yes	2018	MDR Lab Confirmed	Pulmonary (PTB)	Cured (C)	Negative
Yes	No	2018	MDR Lab Confirmed	Pulmonary (PTB)	Cured (C)	Negative
No	Yes	2018	MDR Lab Confirmed	Pulmonary (PTB)	Loss to Follow-Up	Positive
No	Yes	2018	MDR Lab Confirmed	Pulmonary (PTB)	Treatment Completed (TC)	Negative
No	Yes	2018	MDR Lab Confirmed	Pulmonary (PTB)	Cured (C)	Positive
No	Yes	2018	MDR Lab Confirmed	Extra Pulmonary (EPTB)	Cured (C)	Positive
Yes	No	2018	MDR Lab Confirmed	Pulmonary (PTB)	Cured (C)	Negative
No	Yes	2018	MDR Lab Confirmed	Pulmonary (PTB)	Cured (C)	Positive
Yes	No	2018	MDR Lab Confirmed	Pulmonary (PTB)	Treatment Completed (TC)	Positive
Yes	Yes	2018	MDR Lab Confirmed	Pulmonary (PTB)	Cured (C)	Positive
Yes	Yes	2018	MDR Lab Confirmed	Pulmonary (PTB)	Died (D)	Negative
No	No	2018	MDR Lab Confirmed	Pulmonary (PTB)	Treatment Completed (TC)	Positive
Yes	Yes	2018	MDR Lab Confirmed	Pulmonary (PTB)	Treatment Completed (TC)	Positive
No	Yes	2018	MDR Lab Confirmed	Pulmonary (PTB)	Treatment Failure (TF)	Positive
No	Yes	2018	MDR Lab Confirmed	Pulmonary (PTB)	Treatment Failure (TF)	Positive
Yes	No	2018	MDR Lab Confirmed	Pulmonary (PTB)	Cured (C)	Negative
Yes	Yes	2018	MDR Lab Confirmed	Pulmonary (PTB)	Cured (C)	Negative
Yes	Yes	2018	MDR Lab Confirmed	Pulmonary (PTB)	Cured (C)	Negative
No	Yes	2018	MDR Lab Confirmed	Pulmonary (PTB)	Cured (C)	Positive
Yes	Yes	2018	MDR Lab Confirmed	Pulmonary (PTB)	Loss to Follow-Up	Positive
Yes	No	2018	MDR Lab Confirmed	Pulmonary (PTB)	Cured (C)	Positive
Yes	Yes	2018	MDR Lab Confirmed	Pulmonary (PTB)	Treatment Completed (TC)	Negative
No	No	2018	MDR Lab Confirmed	Pulmonary (PTB)	Treatment Completed (TC)	Positive
Yes	Yes	2018	MDR Lab Confirmed	Pulmonary (PTB)	Loss to Follow-Up	Positive
Yes	Yes	2018	MDR Lab Confirmed	Pulmonary (PTB)	Cured (C)	Negative
Yes	Yes	2018	MDR Lab Confirmed	Pulmonary (PTB)	Cured (C)	Positive
Yes	No	2018	MDR Lab Confirmed	Pulmonary (PTB)	Treatment Completed (TC)	Positive
Yes	Yes	2018	MDR Lab Confirmed	Pulmonary (PTB)	Died (D)	Positive
No	Yes	2018	MDR Lab Confirmed	Pulmonary (PTB)	Died (D)	Negative
Yes	No	2018	MDR Lab Confirmed	Pulmonary (PTB)	Cured (C)	Positive
No	Yes	2018	MDR Lab Confirmed	Pulmonary (PTB)	Cured (C)	Positive
Yes	Yes	2018	MDR Lab Confirmed	Pulmonary (PTB)	Cured (C)	Negative
Yes	No	2018	MDR Lab Confirmed	Pulmonary (PTB)	Cured (C)	Negative
Yes	Yes	2018	MDR Lab Confirmed	Pulmonary (PTB)	Cured (C)	Negative
Yes	No	2018	MDR Lab Confirmed	Pulmonary (PTB)	Treatment Completed (TC)	Positive
Yes	Yes	2018	MDR Lab Confirmed	Pulmonary (PTB)	Died (D)	Positive
No	Yes	2018	MDR Lab Confirmed	Pulmonary (PTB)	Cured (C)	Positive
No	No	2018	MDR Lab Confirmed	Pulmonary (PTB)	Treatment Completed (TC)	Positive
No	No	2018	MDR Lab Confirmed	Pulmonary (PTB)	Treatment Completed (TC)	Positive
No	No	2018	MDR Lab Confirmed	Pulmonary (PTB)	Treatment Completed (TC)	Positive
Yes	Yes	2018	MDR Lab Confirmed	Pulmonary (PTB)	Cured (C)	Positive
No	No	2018	MDR Lab Confirmed	Pulmonary (PTB)	Cured (C)	Positive
Yes	Yes	2018	MDR Lab Confirmed	Pulmonary (PTB)	Cured (C)	Negative
Yes	No	2018	MDR Lab Confirmed	Pulmonary (PTB)	Treatment Completed (TC)	Positive
No	Yes	2018	MDR Lab Confirmed	Pulmonary (PTB)	Cured (C)	Negative
Yes	Yes	2018	MDR Lab Confirmed	Pulmonary (PTB)	Cured (C)	Positive
No	Yes	2018	MDR Lab Confirmed	Pulmonary (PTB)	Cured (C)	Negative
No	Yes	2018	MDR Lab Confirmed	Pulmonary (PTB)	Cured (C)	Negative
No	Yes	2018	MDR Lab Confirmed	Pulmonary (PTB)	Cured (C)	Negative
Yes	No	2018	MDR Not Confirmed		Loss to Follow-Up	Negative
No	No	2018	MDR Not Confirmed	Pulmonary (PTB)	Died (D)	Positive
Yes	No	2018	Pre XDR	Pulmonary (PTB)	Cured (C)	Positive
Yes	No	2018	Pre XDR	Pulmonary (PTB)	Cured (C)	Positive
Yes	No	2018	Pre XDR	Pulmonary (PTB)	Cured (C)	Negative
No	No	2018	Pre XDR	Pulmonary (PTB)	Died (D)	Positive
Yes	No	2018	Pre XDR	Pulmonary (PTB)	Cured (C)	Negative
Yes	No	2018	Pre XDR	Pulmonary (PTB)	Loss to Follow-Up	Positive
No	No	2018	Pre XDR	Pulmonary (PTB)	Treatment Failure (TF)	Positive
Yes	No	2018	Pre XDR	Pulmonary (PTB)	Cured (C)	Negative
Yes	No	2018	Pre XDR	Pulmonary (PTB)	Died (D)	Positive
Yes	No	2018	Pre XDR	Pulmonary (PTB)	Treatment Completed (TC)	Positive
No	No	2018	Pre XDR	Pulmonary (PTB)	Died (D)	Positive
No	No	2018	Pre XDR	Pulmonary (PTB)	Died (D)	Negative
Yes	No	2018	Pre XDR	Pulmonary (PTB)	Treatment Completed (TC)	Positive
Yes	No	2018	Pre XDR	Pulmonary (PTB)	Treatment Completed (TC)	Positive
Yes	No	2018	Pre XDR	Pulmonary (PTB)	Cured (C)	Positive
Yes	No	2018	Pre XDR	Pulmonary (PTB)	Cured (C)	Positive
Yes	No	2018	Pre XDR	Pulmonary (PTB)	Treatment Failure (TF)	Positive
Yes	No	2018	Pre XDR	Pulmonary (PTB)	Died (D)	Positive
Yes	No	2018	Pre XDR	Pulmonary (PTB)	Died (D)	Positive
No	No	2018	Pre XDR	Pulmonary (PTB)	Treatment Failure (TF)	Positive
No	No	2018	Pre XDR	Pulmonary (PTB)	Treatment Failure (TF)	Positive
Yes	No	2018	Pre XDR	Pulmonary (PTB)	Cured (C)	Negative
Yes	No	2018	Pre XDR	Pulmonary (PTB)	Cured (C)	Negative
Yes	No	2018	Pre XDR	Pulmonary (PTB)	Died (D)	Positive
No	No	2018	Rifampicin Resistant	Pulmonary (PTB)	Treatment Completed (TC)	Positive
Yes	No	2018	Rifampicin Resistant	Pulmonary (PTB)	Treatment Failure (TF)	Negative
No	No	2018	Rifampicin Resistant	Pulmonary (PTB)	Cured (C)	Negative
No	No	2018	Rifampicin Resistant	Pulmonary (PTB)	Not Specified	Positive
Yes	No	2018	Rifampicin Resistant	Pulmonary (PTB)	Cured (C)	Negative
Yes	No	2018	Rifampicin Resistant	Pulmonary (PTB)	Cured (C)	Negative
Yes	No	2018	Rifampicin Resistant	Pulmonary (PTB)	Cured (C)	Positive
No	No	2018	Rifampicin Resistant	Pulmonary (PTB)	Cured (C)	Positive
Yes	No	2018	Rifampicin Resistant	Pulmonary (PTB)	Cured (C)	Positive
Yes	No	2018	Rifampicin Resistant	Pulmonary (PTB)	Cured (C)	Negative
Yes	Yes	2018	Rifampicin Resistant	Extra Pulmonary (EPTB)	Cured (C)	Positive
Yes	No	2018	Rifampicin Resistant	Pulmonary (PTB)	Cured (C)	Negative
Yes	Yes	2018	Rifampicin Resistant	Pulmonary (PTB)	Cured (C)	Negative
No	No	2018	Rifampicin Resistant	Pulmonary (PTB)	Died (D)	Positive
Yes	No	2018	Rifampicin Resistant	Pulmonary (PTB)	Cured (C)	Positive
No	No	2018	Rifampicin Resistant	Pulmonary (PTB)	Cured (C)	Positive
Yes	No	2018	Rifampicin Resistant	Pulmonary (PTB)	Cured (C)	Positive
Yes	No	2018	Rifampicin Resistant	Pulmonary (PTB)	Cured (C)	Negative
No	No	2018	Rifampicin Resistant	Pulmonary (PTB)	Treatment Completed (TC)	Positive
No	No	2018	Rifampicin Resistant	Pulmonary (PTB)	Not Specified	Positive
Yes	Yes	2018	Rifampicin Resistant	Pulmonary (PTB)	Cured (C)	Positive
Yes	No	2018	Rifampicin Resistant	Pulmonary (PTB)	Died (D)	Positive
No	Yes	2018	Rifampicin Resistant	Pulmonary (PTB)	Treatment Completed (TC)	Positive
No	No	2018	Rifampicin Resistant	Pulmonary (PTB)	Treatment Failure (TF)	Negative
Yes	No	2018	Rifampicin Resistant	Pulmonary (PTB)	Cured (C)	Negative
No	Yes	2018	Rifampicin Resistant	Pulmonary (PTB)	Died (D)	Negative
Yes	Yes	2018	Rifampicin Resistant	Pulmonary (PTB)	Loss to Follow-Up	Positive
Yes	Yes	2018	Rifampicin Resistant	Pulmonary (PTB)	Cured (C)	Negative
Yes	Yes	2018	Rifampicin Resistant	Pulmonary (PTB)	Loss to Follow-Up	Negative
Yes	Yes	2018	Rifampicin Resistant	Pulmonary (PTB)	Cured (C)	Positive
Yes	Yes	2018	Rifampicin Resistant	Pulmonary (PTB)	Cured (C)	Negative
Yes	Yes	2018	Rifampicin Resistant	Pulmonary (PTB)	Cured (C)	Negative
Yes	No	2018	Rifampicin Resistant	Pulmonary (PTB)	Cured (C)	Positive
Yes	Yes	2018	Rifampicin Resistant	Pulmonary (PTB)	Cured (C)	Negative
Yes	No	2018	Rifampicin Resistant	Pulmonary (PTB)	Cured (C)	Positive
No	Yes	2018	Rifampicin Resistant	Pulmonary (PTB)	Cured (C)	Positive
Yes	No	2018	Rifampicin Resistant	Pulmonary (PTB)	Cured (C)	Positive
Yes	No	2018	Rifampicin Resistant	Pulmonary (PTB)	Loss to Follow-Up	Positive
Yes	Yes	2018	Rifampicin Resistant	Pulmonary (PTB)	Died (D)	Positive
Yes	Yes	2018	Rifampicin Resistant	Pulmonary (PTB)	Died (D)	Positive
Yes	Yes	2018	Rifampicin Resistant	Pulmonary (PTB)	Cured (C)	Positive
Yes	No	2018	Rifampicin Resistant	Pulmonary (PTB)	Cured (C)	Positive
Yes	No	2018	Rifampicin Resistant	Pulmonary (PTB)	Cured (C)	Positive
Yes	Yes	2018	Rifampicin Resistant	Extra Pulmonary (EPTB)	Cured (C)	Negative
Yes	Yes	2018	Rifampicin Resistant	Pulmonary (PTB)	Cured (C)	Positive
Yes	Yes	2018	Rifampicin Resistant	Pulmonary (PTB)	Cured (C)	Positive
Yes	No	2018	Rifampicin Resistant	Pulmonary (PTB)	Transfer Out	Positive
Yes	Yes	2018	Rifampicin Resistant	Pulmonary (PTB)	Cured (C)	Negative
Yes	No	2018	Rifampicin Resistant	Pulmonary (PTB)	Cured (C)	Negative
Yes	Yes	2018	Rifampicin Resistant	Pulmonary (PTB)	Cured (C)	Positive
Yes	Yes	2018	Rifampicin Resistant	Pulmonary (PTB)	Cured (C)	Unknown
Yes	Yes	2018	Rifampicin Resistant	Pulmonary (PTB)	Cured (C)	Positive
No	No	2018	Rifampicin Resistant	Pulmonary (PTB)	Cured (C)	Positive
Yes	No	2018	Rifampicin Resistant	Pulmonary (PTB)	Cured (C)	Positive
No	No	2018	Rifampicin Resistant	Pulmonary (PTB)	Cured (C)	Negative
Yes	No	2018	Rifampicin Resistant	Pulmonary (PTB)	Treatment Failure (TF)	Negative
Yes	Yes	2018	Rifampicin Resistant	Pulmonary (PTB)	Cured (C)
Yes	No	2018	Rifampicin Resistant	Pulmonary (PTB)	Cured (C)	Negative
No	Yes	2018	Rifampicin Resistant	Pulmonary (PTB)	Cured (C)	Positive
No	Yes	2018	Rifampicin Resistant	Pulmonary (PTB)	Cured (C)	Positive
Yes	No	2018	Rifampicin Resistant	Pulmonary (PTB)	Died (D)	Positive
No	Yes	2018	Rifampicin Resistant	Pulmonary (PTB)	Cured (C)	Positive
Yes	Yes	2018	Rifampicin Resistant	Pulmonary (PTB)	Cured (C)	Negative
Yes	Yes	2018	Rifampicin Resistant	Pulmonary (PTB)	Cured (C)	Negative
No	No	2018	Rifampicin Resistant	Pulmonary (PTB)	Cured (C)	Negative
No	No	2018	Rifampicin Resistant	Pulmonary (PTB)	Treatment Completed (TC)	Positive
No	Yes	2018	Rifampicin Resistant	Pulmonary (PTB)	Loss to Follow-Up	Positive
Yes	No	2018	Rifampicin Resistant	Pulmonary (PTB)	Cured (C)	Negative
Yes	No	2018	Rifampicin Resistant	Pulmonary (PTB)	Treatment Failure (TF)	Negative
Yes	Yes	2018	Rifampicin Resistant	Pulmonary (PTB)	Cured (C)	Negative
No	No	2018	Rifampicin Resistant	Pulmonary (PTB)	Died (D)	Positive
Yes	No	2018	Rifampicin Resistant	Pulmonary (PTB)	Cured (C)	Positive
Yes	Yes	2018	Rifampicin Resistant	Pulmonary (PTB)	Cured (C)	Negative
No	No	2018	Rifampicin Resistant	Pulmonary (PTB)	Died (D)	Negative
Yes	No	2018	Rifampicin Resistant	Pulmonary (PTB)	Treatment Completed (TC)	Negative
No	Yes	2018	Rifampicin Resistant	Pulmonary (PTB)	Cured (C)	Positive
Yes	No	2018	Rifampicin Resistant	Pulmonary (PTB)	Died (D)	Positive
No	Yes	2018	Rifampicin Resistant	Pulmonary (PTB)	Cured (C)	Positive
Yes	No	2018	Rifampicin Resistant	Pulmonary (PTB)	Died (D)	Positive
Yes	Yes	2018	Rifampicin Resistant	Pulmonary (PTB)	Cured (C)	Negative
Yes	No	2018	Rifampicin Resistant	Pulmonary (PTB)	Cured (C)	Positive
No	Yes	2018	Rifampicin Resistant	Pulmonary (PTB)	Cured (C)	Positive
Yes	No	2018	Rifampicin Resistant	Pulmonary (PTB)	Not Specified	Negative
Yes	Yes	2018	Rifampicin Resistant	Pulmonary (PTB)	Cured (C)	Positive
No	Yes	2018	Rifampicin Resistant	Pulmonary (PTB)	Cured (C)	Negative
Yes	Yes	2018	Rifampicin Resistant	Pulmonary (PTB)	Cured (C)	Negative
No	Yes	2018	Rifampicin Resistant	Pulmonary (PTB)	Died (D)	Positive
Yes	Yes	2018	Rifampicin Resistant	Pulmonary (PTB)	Cured (C)	Negative
Yes	No	2018	Rifampicin Resistant	Pulmonary (PTB)	Died (D)	Positive
Yes	Yes	2018	Rifampicin Resistant	Pulmonary (PTB)	Treatment Completed (TC)	Positive
No	No	2018	Rifampicin Resistant	Pulmonary (PTB)	Treatment Completed (TC)	Positive
Yes	Yes	2018	Rifampicin Resistant	Pulmonary (PTB)	Loss to Follow-Up	Positive
Yes	No	2018	Rifampicin Resistant	Pulmonary (PTB)	Not Specified	Positive
Yes	Yes	2018	Rifampicin Resistant	Pulmonary (PTB)	Died (D)	Positive
No	No	2018	Rifampicin Resistant	Pulmonary (PTB)	Cured (C)	Positive
Yes	No	2018	Rifampicin Resistant	Pulmonary (PTB)	Died (D)	Positive
Yes	Yes	2018	Rifampicin Resistant	Pulmonary (PTB)	Died (D)	Negative
Yes	No	2018	Rifampicin Resistant	Pulmonary (PTB)	Treatment Failure (TF)	Positive
Yes	Yes	2018	Rifampicin Resistant	Pulmonary (PTB)	Cured (C)	Positive
Yes	No	2018	Rifampicin Resistant	Pulmonary (PTB)	Treatment Completed (TC)	Positive
Yes	No	2018	Rifampicin Resistant	Pulmonary (PTB)	Treatment Failure (TF)	Positive
Yes	Yes	2018	Rifampicin Resistant	Pulmonary (PTB)	Loss to Follow-Up	Unknown
Yes	No	2018	Rifampicin Resistant	Pulmonary (PTB)	Cured (C)	Positive
Yes	Yes	2018	Rifampicin Resistant	Pulmonary (PTB)	Cured (C)	Positive
Yes	Yes	2018	Rifampicin Resistant	Extra Pulmonary (EPTB)	Died (D)	Positive
Yes	Yes	2018	Rifampicin Resistant	Pulmonary (PTB)	Died (D)	Positive
Yes	Yes	2018	Rifampicin Resistant		Died (D)	Negative
No	Yes	2018	Rifampicin Resistant	Pulmonary (PTB)	Treatment Completed (TC)	Negative
Yes	Yes	2018	Rifampicin Resistant	Pulmonary (PTB)	Cured (C)	Negative
Yes	Yes	2018	Rifampicin Resistant	Pulmonary (PTB)	Cured (C)	Negative
Yes	Yes	2018	Rifampicin Resistant	Pulmonary (PTB)	Cured (C)	Positive
No	Yes	2018	Rifampicin Resistant	Pulmonary (PTB)	Loss to Follow-Up	Positive
No	Yes	2018	Rifampicin Resistant	Pulmonary (PTB)	Cured (C)	Positive
Yes	No	2018	Rifampicin Resistant	Pulmonary (PTB)	Died (D)	Positive
Yes	Yes	2018	Rifampicin Resistant	Pulmonary (PTB)	Cured (C)	Positive
Yes	No	2018	Rifampicin Resistant	Pulmonary (PTB)	Loss to Follow-Up	Positive
Yes	No	2018	Rifampicin Resistant	Pulmonary (PTB)	Cured (C)	Negative
Yes	No	2018	Rifampicin Resistant	Pulmonary (PTB)	Cured (C)	Negative
Yes	No	2018	Rifampicin Resistant	Pulmonary (PTB)	Cured (C)	Positive
Yes	No	2018	Rifampicin Resistant	Pulmonary (PTB)	Cured (C)	Positive
Yes	Yes	2018	Rifampicin Resistant	Pulmonary (PTB)	Cured (C)	Positive
Yes	No	2018	Rifampicin Resistant	Pulmonary (PTB)	Treatment Failure (TF)	Positive
Yes	Yes	2018	Rifampicin Resistant	Pulmonary (PTB)	Treatment Completed (TC)	Negative
Yes	No	2018	Rifampicin Resistant	Pulmonary (PTB)	Moved Out	Positive
Yes	No	2018	Rifampicin Resistant	Pulmonary (PTB)	Moved Out	Positive
Yes	Yes	2018	Rifampicin Resistant	Pulmonary (PTB)	Cured (C)	Positive
Yes	No	2018	Rifampicin Resistant	Pulmonary (PTB)	Loss to Follow-Up	Positive
Yes	Yes	2018	Rifampicin Resistant	Pulmonary (PTB)	Cured (C)	Positive
Yes	No	2018	Rifampicin Resistant	Pulmonary (PTB)	Died (D)	Positive
No	Yes	2018	Rifampicin Resistant	Pulmonary (PTB)	Cured (C)	Positive
Yes	No	2018	Rifampicin Resistant	Pulmonary (PTB)	Died (D)	Positive
No	Yes	2018	Rifampicin Resistant	Pulmonary (PTB)	Cured (C)	Positive
Yes	Yes	2018	Rifampicin Resistant	Pulmonary (PTB)	Died (D)	Positive
Yes	No	2018	Rifampicin Resistant	Pulmonary (PTB)	Died (D)	Positive
Yes	Yes	2018	Rifampicin Resistant	Pulmonary (PTB)	Loss to Follow-Up	Positive
No	Yes	2018	Rifampicin Resistant	Pulmonary (PTB)	Cured (C)	Negative
No	Yes	2018	Rifampicin Resistant	Pulmonary (PTB)	Cured (C)	Positive
Yes	Yes	2018	Rifampicin Resistant	Pulmonary (PTB)	Cured (C)	Positive
Yes	Yes	2018	Rifampicin Resistant	Pulmonary (PTB)	Treatment Failure (TF)	Negative
Yes	No	2018	Rifampicin Resistant	Pulmonary (PTB)	Cured (C)	Negative
Yes	No	2018	Rifampicin Resistant	Pulmonary (PTB)	Not Specified	Positive
No	Yes	2018	Rifampicin Resistant	Pulmonary (PTB)	Died (D)	Unknown
Yes	Yes	2018	Rifampicin Resistant	Pulmonary (PTB)	Cured (C)	Positive
No	No	2018	Rifampicin Resistant	Pulmonary (PTB)	Died (D)	Positive
Yes	Yes	2018	Rifampicin Resistant	Pulmonary (PTB)	Died (D)	Positive
Yes	Yes	2018	Rifampicin Resistant	Pulmonary (PTB)	Cured (C)	Negative
Yes	Yes	2018	Rifampicin Resistant	Pulmonary (PTB)	Treatment Completed (TC)	Positive
Yes	No	2018	Rifampicin Resistant	Pulmonary (PTB)	Cured (C)	Positive
Yes	Yes	2018	Rifampicin Resistant	Pulmonary (PTB)	Cured (C)	Positive
No	Yes	2018	Rifampicin Resistant	Pulmonary (PTB)	Loss to Follow-Up	Positive
Yes	No	2018	Rifampicin Resistant	Pulmonary (PTB)	Died (D)	Negative
Yes	Yes	2018	Rifampicin Resistant	Pulmonary (PTB)	Cured (C)	Positive
No	No	2018	Rifampicin Resistant	Pulmonary (PTB)	Died (D)	Positive
Yes	Yes	2018	Rifampicin Resistant	Pulmonary (PTB)	Cured (C)	Positive
Yes	Yes	2018	Rifampicin Resistant	Pulmonary (PTB)	Loss to Follow-Up	Positive
Yes	No	2018	Rifampicin Resistant	Pulmonary (PTB)	Cured (C)	Positive
Yes	No	2018	Rifampicin Resistant	Pulmonary (PTB)	Cured (C)	Positive
Yes	Yes	2018	Rifampicin Resistant	Pulmonary (PTB)	Cured (C)	Positive
Yes	Yes	2018	Rifampicin Resistant	Pulmonary (PTB)	Died (D)	Positive
Yes	Yes	2018	Rifampicin Resistant	Pulmonary (PTB)	Cured (C)	Negative
Yes	Yes	2018	Rifampicin Resistant	Pulmonary (PTB)	Cured (C)	Positive
Yes	Yes	2018	Rifampicin Resistant	Pulmonary (PTB)	Died (D)	Positive
Yes	No	2018	Rifampicin Resistant	Pulmonary (PTB)	Loss to Follow-Up	Positive
Yes	No	2018	Rifampicin Resistant	Pulmonary (PTB)	Treatment Failure (TF)	Negative
Yes	Yes	2018	Rifampicin Resistant	Pulmonary (PTB)	Cured (C)	Positive
Yes	No	2018	Rifampicin Resistant	Pulmonary (PTB)	Cured (C)	Positive
Yes	Yes	2018	Rifampicin Resistant	Pulmonary (PTB)	Died (D)	Positive
Yes	No	2018	Rifampicin Resistant	Pulmonary (PTB)	Died (D)	Positive
No	No	2018	Rifampicin Resistant	Pulmonary (PTB)	Cured (C)	Positive
Yes	Yes	2018	Rifampicin Resistant	Pulmonary (PTB)	Cured (C)	Positive
Yes	Yes	2018	Rifampicin Resistant	Pulmonary (PTB)	Cured (C)	Positive
Yes	No	2018	Rifampicin Resistant	Pulmonary (PTB)	Loss to Follow-Up	Negative
Yes	No	2018	Rifampicin Resistant	Pulmonary (PTB)	Died (D)	Positive
Yes	Yes	2018	Rifampicin Resistant	Pulmonary (PTB)	Cured (C)	Positive
Yes	Yes	2018	Rifampicin Resistant	Pulmonary (PTB)	Treatment Completed (TC)	Positive
No	No	2018	Rifampicin Resistant	Pulmonary (PTB)	Cured (C)	Positive
Yes	Yes	2018	Rifampicin Resistant	Pulmonary (PTB)	Loss to Follow-Up	Positive
Yes	No	2018	Rifampicin Resistant	Pulmonary (PTB)	Cured (C)	Positive
Yes	Yes	2018	Rifampicin Resistant	Pulmonary (PTB)	Cured (C)	Positive
No	No	2018	Rifampicin Resistant	Pulmonary (PTB)	Cured (C)	Positive
Yes	Yes	2018	Rifampicin Resistant	Pulmonary (PTB)	Cured (C)	Positive
Yes	Yes	2018	Rifampicin Resistant	Pulmonary (PTB)	Cured (C)	Negative
Yes	Yes	2018	Rifampicin Resistant	Pulmonary (PTB)	Treatment Completed (TC)	Positive
Yes	Yes	2018	Rifampicin Resistant	Pulmonary (PTB)	Not Specified	Negative
Yes	Yes	2018	Rifampicin Resistant	Pulmonary (PTB)	Died (D)	Positive
No	Yes	2018	Rifampicin Resistant	Pulmonary (PTB)	Cured (C)	Negative
Yes	No	2018	Rifampicin Resistant	Pulmonary (PTB)	Cured (C)	Negative
Yes	No	2018	Rifampicin Resistant	Pulmonary (PTB)	Cured (C)	Negative
Yes	Yes	2018	Rifampicin Resistant	Pulmonary (PTB)	Cured (C)	Positive
Yes	Yes	2018	Rifampicin Resistant	Pulmonary (PTB)	Treatment Completed (TC)	Positive
Yes	Yes	2018	Rifampicin Resistant	Pulmonary (PTB)	Died (D)	Negative
Yes	Yes	2018	Rifampicin Resistant	Pulmonary (PTB)	Treatment Completed (TC)	Positive
Yes	Yes	2018	Rifampicin Resistant	Pulmonary (PTB)	Died (D)	Positive
No	Yes	2018	Rifampicin Resistant	Pulmonary (PTB)	Cured (C)	Negative
No	Yes	2018	Rifampicin Resistant	Pulmonary (PTB)	Treatment Completed (TC)	Negative
No	Yes	2018	Rifampicin Resistant	Extra Pulmonary (EPTB)	Treatment Completed (TC)	Negative
No	Yes	2018	Rifampicin Resistant	Pulmonary (PTB)	Cured (C)
Yes	Yes	2018	Rifampicin Resistant	Pulmonary (PTB)	Died (D)	Negative
Yes	Yes	2018	Rifampicin Resistant	Pulmonary (PTB)	Died (D)	Positive
Yes	No	2018	Rifampicin Resistant	Pulmonary (PTB)	Died (D)	Positive
Yes	Yes	2018	Rifampicin Resistant	Pulmonary (PTB)	Died (D)	Negative
Yes	Yes	2018	Rifampicin Resistant	Pulmonary (PTB)	Died (D)	Positive
Yes	Yes	2018	Rifampicin Resistant	Pulmonary (PTB)	Cured (C)	Positive
Yes	Yes	2018	Rifampicin Resistant		Cured (C)
Yes	No	2018	Rifampicin Resistant	Pulmonary (PTB)	Cured (C)	Positive
Yes	Yes	2018	Rifampicin Resistant	Pulmonary (PTB)	Died (D)	Positive
No	No	2018	Rifampicin Resistant	Pulmonary (PTB)	Cured (C)	Positive
No	Yes	2018	Rifampicin Resistant	Pulmonary (PTB)	Cured (C)	Negative
Yes	Yes	2018	Rifampicin Resistant	Pulmonary (PTB)	Treatment Completed (TC)	Negative
Yes	Yes	2018	Rifampicin Resistant	Pulmonary (PTB)	Cured (C)	Negative
Yes	Yes	2018	Rifampicin Resistant	Pulmonary (PTB)	Cured (C)	Negative
Yes	Yes	2018	Rifampicin Resistant	Pulmonary (PTB)	Cured (C)	Positive
Yes	Yes	2018	Rifampicin Resistant		Treatment Completed (TC)	Negative
Yes	No	2018	Rifampicin Resistant	Pulmonary (PTB)	Cured (C)	Positive
Yes	No	2018	Rifampicin Resistant	Pulmonary (PTB)	Treatment Failure (TF)	Negative
No	Yes	2018	Rifampicin Resistant	Pulmonary (PTB)	Died (D)	Negative
Yes	No	2018	Rifampicin Resistant	Pulmonary (PTB)	Cured (C)	Positive
Yes	No	2018	Rifampicin Resistant	Pulmonary (PTB)	Treatment Completed (TC)	Positive
Yes	Yes	2018	Rifampicin Resistant	Pulmonary (PTB)	Cured (C)	Positive
No	No	2018	Rifampicin Resistant	Pulmonary (PTB)	Died (D)	Negative
Yes	No	2018	Rifampicin Resistant	Pulmonary (PTB)	Cured (C)	Positive
Yes	Yes	2018	Rifampicin Resistant	Pulmonary (PTB)	Cured (C)	Positive
Yes	Yes	2018	Rifampicin Resistant	Pulmonary (PTB)	Treatment Completed (TC)	Negative
No	Yes	2018	Rifampicin Resistant	Pulmonary (PTB)	Cured (C)	Unknown
No	No	2018	Rifampicin Resistant	Pulmonary (PTB)	Cured (C)	Negative
Yes	Yes	2018	Rifampicin Resistant	Pulmonary (PTB)	Cured (C)	Positive
Yes	No	2018	Rifampicin Resistant	Pulmonary (PTB)	Loss to Follow-Up	Positive
Yes	Yes	2018	Rifampicin Resistant	Pulmonary (PTB)	Treatment Completed (TC)	Positive
Yes	Yes	2018	Rifampicin Resistant	Pulmonary (PTB)	Died (D)	Positive
Yes	Yes	2018	Rifampicin Resistant	Pulmonary (PTB)	Died (D)	Positive
Yes	Yes	2018	Rifampicin Resistant	Pulmonary (PTB)	Died (D)	Positive
No	Yes	2018	Rifampicin Resistant	Pulmonary (PTB)	Cured (C)	Positive
Yes	Yes	2018	Rifampicin Resistant	Pulmonary (PTB)	Cured (C)	Negative
Yes	Yes	2018	Rifampicin Resistant	Pulmonary (PTB)	Cured (C)	Negative
Yes	Yes	2018	Rifampicin Resistant	Pulmonary (PTB)	Cured (C)	Positive
Yes	Yes	2018	Rifampicin Resistant	Pulmonary (PTB)	Treatment Completed (TC)	Positive
Yes	No	2018	Rifampicin Resistant	Pulmonary (PTB)	Cured (C)	Negative
Yes	No	2018	Rifampicin Resistant	Pulmonary (PTB)	Cured (C)	Negative
No	Yes	2018	Rifampicin Resistant	Pulmonary (PTB)	Cured (C)	Positive
Yes	Yes	2018	Rifampicin Resistant	Pulmonary (PTB)	Cured (C)	Positive
Yes	Yes	2018	Rifampicin Resistant	Pulmonary (PTB)	Loss to Follow-Up	Positive
Yes	No	2018	Rifampicin Resistant	Pulmonary (PTB)	Died (D)	Positive
Yes	No	2018	Rifampicin Resistant	Pulmonary (PTB)	Cured (C)	Positive
Yes	No	2018	Rifampicin Resistant	Pulmonary (PTB)	Treatment Completed (TC)	Negative
Yes	No	2018	Rifampicin Resistant	Pulmonary (PTB)	Cured (C)	Positive
No	Yes	2018	Rifampicin Resistant	Pulmonary (PTB)	Cured (C)	Positive
Yes	Yes	2018	Rifampicin Resistant	Pulmonary (PTB)	Cured (C)	Negative
Yes	Yes	2018	Rifampicin Resistant	Pulmonary (PTB)	Cured (C)	Negative
No	No	2018	Rifampicin Resistant	Pulmonary (PTB)	Died (D)	Positive
Yes	Yes	2018	Rifampicin Resistant	Pulmonary (PTB)	Cured (C)	Positive
Yes	Yes	2018	Rifampicin Resistant	Pulmonary (PTB)	Cured (C)	Positive
No	Yes	2018	Rifampicin Resistant	Pulmonary (PTB)	Cured (C)	Negative
Yes	Yes	2018	Rifampicin Resistant	Pulmonary (PTB)	Cured (C)	Positive
No	Yes	2018	Rifampicin Resistant	Pulmonary (PTB)	Cured (C)	Negative
No	No	2018	Rifampicin Resistant	Pulmonary (PTB)	Died (D)	Positive
Yes	No	2018	Rifampicin Resistant	Pulmonary (PTB)	Died (D)	Positive
No	Yes	2018	Rifampicin Resistant	Pulmonary (PTB)	Cured (C)	Positive
Yes	Yes	2018	Rifampicin Resistant		Cured (C)
Yes	Yes	2018	Rifampicin Resistant	Pulmonary (PTB)	Died (D)	Positive
Yes	No	2018	Rifampicin Resistant	Pulmonary (PTB)	Cured (C)	Positive
Yes	Yes	2018	Rifampicin Resistant	Pulmonary (PTB)	Cured (C)	Negative
Yes	Yes	2018	Rifampicin Resistant	Pulmonary (PTB)	Cured (C)	Negative
Yes	No	2018	Rifampicin Resistant	Pulmonary (PTB)	Cured (C)	Positive
Yes	Yes	2018	Rifampicin Resistant	Pulmonary (PTB)	Cured (C)	Negative
Yes	Yes	2018	Rifampicin Resistant	Pulmonary (PTB)	Cured (C)	Positive
Yes	Yes	2018	Rifampicin Resistant	Pulmonary (PTB)	Cured (C)	Negative
Yes	Yes	2018	Rifampicin Resistant	Pulmonary (PTB)	Loss to Follow-Up	Positive
Yes	No	2018	Rifampicin Resistant	Pulmonary (PTB)	Cured (C)	Positive
Yes	No	2018	Rifampicin Resistant	Pulmonary (PTB)	Cured (C)	Positive
Yes	Yes	2018	Rifampicin Resistant	Pulmonary (PTB)	Loss to Follow-Up	Positive
Yes	Yes	2018	Rifampicin Resistant	Pulmonary (PTB)	Cured (C)	Positive
Yes	No	2018	Rifampicin Resistant	Pulmonary (PTB)	Treatment Completed (TC)	Negative
Yes	Yes	2018	Rifampicin Resistant	Pulmonary (PTB)	Cured (C)	Positive
No	Yes	2018	Rifampicin Resistant	Pulmonary (PTB)	Cured (C)	Negative
Yes	Yes	2018	Rifampicin Resistant		Cured (C)
Yes	No	2018	Rifampicin Resistant	Pulmonary (PTB)	Died (D)	Positive
No	No	2018	Rifampicin Resistant	Pulmonary (PTB)	Cured (C)	Negative
Yes	No	2018	XDR Lab Confirmed	Pulmonary (PTB)	Cured (C)	Positive
Yes	No	2018	XDR Lab Confirmed	Pulmonary (PTB)	Cured (C)	Positive
No	No	2018	XDR Lab Confirmed	Pulmonary (PTB)	Cured (C)	Positive
Yes	No	2018	XDR Lab Confirmed	Pulmonary (PTB)	Treatment Failure (TF)	Positive
Yes	No	2018	XDR Lab Confirmed	Pulmonary (PTB)	Cured (C)	Negative
